# Supplementary material for: Prognosis and management of acute symptomatic seizures: a prospective, multicenter, observational study
Source: Ann Intensive Care. 2023 Sep 15;13:85. doi: 10.1186/s13613-023-01183-0 (PMC10504169; doi:10.1186/s13613-023-01183-0)
Supplement: Supplementary file 2 — Additional file 2. Individual responses from the anonymous online survey (.xlsx). [file 13613_2023_1183_MOESM2_ESM.xlsx]

## Sheet: PROSE online survey
Record ID	I work as a physician in neurology	I work as a physician in neurosurgery	I work as a physician in critical care	I work as a physician in another field	I do not work as a physician	Case 1. In the stroke unit, you are responsible for a 69-year-old, previously healthy female patient with right-sided ischemic stroke (NIHSS 4). Two days after the stroke, she has a single focal to bilateral tonic-clonic seizure originating from the right brain hemisphere. For how long would you give an antiseizure medication, e.g., Levetiracetam?	Case 2. In the intermediate care unit, you are responsible for a 42-year-old, previously healthy male patient with HSV-1 encephalitis and bi-temporal edema upon neuroimaging. A single bilateral tonic-clonic seizure had led him to admission. For how long would you give an antiseizure medication, e.g., Levetiracetam?	Case 3. In the rehabilitation unit (post-primary rehabilitation), you are responsible for a 38-year-old, previously healthy male patient with bi-frontal contusion defects 6 weeks after traumatic brain injury. During rehabilitation, he has a bilateral tonic-clonic seizure. For how long would you give an antiseizure medication, e.g., Levetiracetam?	Case 4. In the intermediate care unit, you are responsible for a 27-year-old, previously healthy first-time mother who has a bilateral tonic-clonic seizure in the context of eclampsia one day after delivery. Her cerebral MRI scan suggests posterior reversible encephalopathy syndrome (PRES). For how long would you give an antiseizure medication, e.g., Levetiracetam?	Acute EEG Case Selected (acute stroke)	Acute EEG Case 2 (HSV-Selected encephalitis)	Acute EEG Case 3 (rehabilitation after TBI)	Acute EEG Case 4 (eclampsia / PRES)	Acute EEG In none of the cases	Late EEG Case Selected (acute stroke)	Late EEG Case 2 (HSV-Selected encephalitis)	Late EEG Case 3 (rehabilitation after TBI)	Late EEG Case 4 (eclampsia / PRES)	Late EEG In none of the cases	I already know the ‘PROSE register’.
3	Not selected	Selected	Not selected	Not selected	Not selected	12 months	12 months	Permanently	3 months	Selected	Selected	Selected	Not selected	Not selected	Selected	Selected	Selected	Not selected	Not selected	No
4	Not selected	Selected	Selected	Not selected	Not selected	3 months	3 months	3 months	3 months	Not selected	Not selected	Not selected	Not selected	Selected	Not selected	Not selected	Not selected	Not selected	Selected	No
6	Not selected	Selected	Not selected	Not selected	Not selected	Not at all	Not at all	Not at all	3 months	Not selected	Not selected	Not selected	Selected	Not selected	Not selected	Not selected	Not selected	Selected	Not selected	No
7	Not selected	Selected	Not selected	Not selected	Not selected	3 months	12 months	3 months	3 months	Selected	Selected	Selected	Not selected	Not selected	Selected	Selected	Selected	Not selected	Not selected	No
8	Not selected	Selected	Not selected	Not selected	Not selected	Not at all	3 months	Not at all	Not at all	Not selected	Selected	Not selected	Selected	Not selected	Not selected	Selected	Not selected	Selected	Not selected	No
9	Not selected	Selected	Not selected	Not selected	Not selected	Not at all	12 months	3 months	3 months	Not selected	Not selected	Not selected	Not selected	Selected	Not selected	Selected	Not selected	Selected	Not selected	No
10	Not selected	Selected	Not selected	Not selected	Not selected	3 months	3 months	3 months	3 months	Selected	Selected	Selected	Selected	Not selected	Selected	Selected	Selected	Selected	Not selected	No
11	Not selected	Selected	Not selected	Not selected	Not selected	3 months	Permanently	Permanently	3 months	Selected	Selected	Selected	Selected	Not selected	Selected	Selected	Selected	Selected	Not selected	No
12	Not selected	Selected	Not selected	Not selected	Not selected	3 months	3 months	3 months	Not at all	Selected	Selected	Selected	Not selected	Not selected	Selected	Selected	Selected	Not selected	Not selected	No
15	Not selected	Selected	Selected	Not selected	Not selected	1 week	As long as anti-infective treatment is given	1 week	1 week	Selected	Selected	Selected	Selected	Not selected	Not selected	Selected	Selected	Not selected	Not selected	Yes
17	Selected	Not selected	Selected	Not selected	Not selected	Not at all	Not at all	Permanently	Not at all	Not selected	Not selected	Not selected	Not selected	Selected	Not selected	Not selected	Not selected	Not selected	Selected	No
18	Selected	Not selected	Not selected	Not selected	Not selected	Not at all	3 months	Permanently	3 months	Selected	Selected	Not selected	Selected	Not selected	Not selected	Selected	Not selected	Selected	Not selected	Yes
19	Selected	Not selected	Not selected	Not selected	Not selected	Not at all	3 months	Permanently	1 week	Not selected	Selected	Selected	Selected	Not selected	Not selected	Selected	Selected	Selected	Not selected	No
20	Selected	Not selected	Not selected	Not selected	Not selected	Not at all	As long as anti-infective treatment is given	Permanently	Not at all	Not selected	Selected	Not selected	Selected	Not selected	Not selected	Not selected	Not selected	Selected	Not selected	No
21	Selected	Not selected	Not selected	Not selected	Not selected	Not at all	Not at all	Permanently	1 week	Selected	Selected	Selected	Selected	Not selected	Not selected	Not selected	Not selected	Not selected	Selected	No
22	Selected	Not selected	Not selected	Not selected	Not selected	3 months	Permanently	Permanently	3 months	Not selected	Not selected	Not selected	Not selected	Selected	Selected	Selected	Not selected	Not selected	Not selected	No
23	Selected	Not selected	Not selected	Not selected	Not selected	1 week	3 months	Permanently	3 months	Selected	Selected	Selected	Selected	Not selected	Selected	Selected	Selected	Selected	Not selected	Yes
24	Selected	Not selected	Not selected	Not selected	Not selected	3 months	12 months	Permanently	1 week	Selected	Selected	Selected	Not selected	Not selected	Not selected	Selected	Selected	Not selected	Not selected	No
25	Selected	Not selected	Selected	Not selected	Not selected	Not at all	3 months	Permanently	3 months	Not selected	Not selected	Not selected	Not selected	Selected	Not selected	Selected	Not selected	Not selected	Not selected	Yes
26	Selected	Not selected	Not selected	Not selected	Not selected	3 months	3 months	Permanently	Not at all	Not selected	Selected	Not selected	Selected	Not selected	Not selected	Not selected	Not selected	Not selected	Selected	Yes
27	Not selected	Selected	Not selected	Not selected	Not selected	3 months	Permanently	3 months	3 months	Not selected	Not selected	Selected	Selected	Not selected	Selected	Selected	Selected	Selected	Not selected	No
31	Selected	Not selected	Not selected	Not selected	Not selected	3 months	3 months	Permanently	3 months	Selected	Selected	Selected	Selected	Not selected	Selected	Selected	Not selected	Selected	Not selected	No
32	Selected	Not selected	Not selected	Not selected	Not selected	Permanently	12 months	12 months	Not at all	Not selected	Not selected	Selected	Selected	Not selected	Not selected	Selected	Selected	Selected	Not selected	No
33	Selected	Not selected	Not selected	Not selected	Not selected	Not at all	3 months	12 months	1 week	Not selected	Not selected	Not selected	Not selected	Selected	Not selected	Not selected	Not selected	Not selected	Selected	No
36	Selected	Not selected	Selected	Not selected	Not selected	1 week	12 months	12 months	3 months	Selected	Selected	Selected	Selected	Not selected	Selected	Selected	Selected	Selected	Not selected	Yes
37	Selected	Not selected	Not selected	Not selected	Not selected	Not at all	3 months	Permanently	Not at all	Selected	Selected	Selected	Selected	Not selected	Selected	Selected	Selected	Selected	Not selected	No
39	Selected	Not selected	Selected	Not selected	Not selected	1 week	12 months	Permanently	1 week	Not selected	Not selected	Not selected	Not selected	Selected	Not selected	Selected	Not selected	Not selected	Not selected	Yes
40	Selected	Not selected	Selected	Not selected	Not selected	3 months	3 months	Permanently	Not at all	Not selected	Not selected	Not selected	Not selected	Selected	Selected	Selected	Not selected	Not selected	Not selected	Yes
42	Selected	Not selected	Selected	Not selected	Not selected	1 week	3 months	Permanently	3 months	Selected	Selected	Selected	Selected	Not selected	Selected	Selected	Selected	Selected	Not selected	Yes
43	Selected	Not selected	Not selected	Not selected	Not selected	3 months	3 months	Permanently	1 week	Selected	Selected	Selected	Selected	Not selected	Selected	Selected	Selected	Selected	Not selected	No
44	Selected	Not selected	Not selected	Not selected	Not selected	Not at all	3 months	Permanently	1 week	Not selected	Not selected	Not selected	Selected	Not selected	Not selected	Selected	Not selected	Not selected	Not selected	Yes
45	Selected	Not selected	Selected	Not selected	Not selected	Not at all	12 months	12 months	3 months	Selected	Selected	Selected	Selected	Not selected	Not selected	Selected	Selected	Selected	Not selected	Yes
46	Not selected	Selected	Selected	Not selected	Not selected	1 week	12 months	Not at all	3 months	Selected	Selected	Selected	Selected	Not selected	Selected	Selected	Selected	Selected	Not selected	Yes
47	Selected	Not selected	Selected	Not selected	Not selected	3 months	12 months	Permanently	3 months	Selected	Selected	Selected	Selected	Not selected	Not selected	Selected	Selected	Not selected	Not selected	Yes
49	Selected	Not selected	Not selected	Not selected	Not selected	Not at all	3 months	Permanently	1 week	Not selected	Selected	Not selected	Selected	Not selected	Not selected	Selected	Not selected	Not selected	Not selected	No
50	Selected	Not selected	Not selected	Not selected	Not selected	Permanently	12 months	Permanently	3 months	Not selected	Not selected	Not selected	Not selected	Selected	Not selected	Selected	Not selected	Selected	Not selected	No
51	Selected	Not selected	Not selected	Not selected	Not selected	Not at all	Not at all	Permanently	Not at all	Selected	Selected	Not selected	Selected	Not selected	Not selected	Not selected	Not selected	Not selected	Selected	Yes
52	Selected	Not selected	Selected	Not selected	Not selected	Not at all	As long as anti-infective treatment is given	Permanently	Not at all	Not selected	Not selected	Not selected	Selected	Not selected	Not selected	Selected	Not selected	Not selected	Not selected	Yes
53	Selected	Not selected	Not selected	Not selected	Not selected	3 months	3 months	Permanently	3 months	Not selected	Not selected	Not selected	Not selected	Selected	Not selected	Not selected	Not selected	Not selected	Selected	No
54	Selected	Not selected	Not selected	Not selected	Not selected	1 week	3 months	12 months	Not at all	Not selected	Selected	Selected	Not selected	Not selected	Not selected	Selected	Selected	Not selected	Not selected	Yes
55	Selected	Not selected	Not selected	Not selected	Not selected	3 months	3 months	Permanently	3 months	Selected	Selected	Selected	Selected	Not selected	Selected	Selected	Selected	Not selected	Not selected	Yes
56	Selected	Not selected	Not selected	Not selected	Not selected	Permanently	12 months	12 months	Not at all	Selected	Not selected	Not selected	Selected	Not selected	Not selected	Selected	Selected	Not selected	Not selected	No
57	Not selected	Not selected	Selected	Not selected	Not selected	Not at all	As long as anti-infective treatment is given	3 months	1 week	Not selected	Selected	Selected	Not selected	Not selected	Not selected	Selected	Selected	Not selected	Not selected	Yes
58	Selected	Not selected	Selected	Not selected	Not selected	3 months	3 months	3 months	3 months	Not selected	Selected	Not selected	Not selected	Not selected	Not selected	Selected	Not selected	Not selected	Not selected	Yes
59	Selected	Not selected	Not selected	Not selected	Not selected	3 months	3 months	12 months	1 week	Not selected	Selected	Selected	Not selected	Not selected	Not selected	Selected	Not selected	Selected	Not selected	Yes
60	Selected	Not selected	Selected	Not selected	Not selected	3 months	3 months	12 months	1 week	Not selected	Not selected	Not selected	Selected	Not selected	Selected	Selected	Not selected	Not selected	Not selected	No
62	Selected	Not selected	Not selected	Not selected	Not selected	Not at all	3 months	Permanently	3 months	Selected	Selected	Not selected	Selected	Not selected	Not selected	Not selected	Not selected	Not selected	Selected	No
63	Selected	Not selected	Not selected	Not selected	Not selected	3 months	3 months	Permanently	3 months	Not selected	Not selected	Not selected	Not selected	Selected	Selected	Selected	Not selected	Selected	Not selected	Yes
64	Selected	Not selected	Not selected	Not selected	Not selected	3 months	As long as anti-infective treatment is given	Permanently	3 months	Not selected	Not selected	Not selected	Not selected	Selected	Selected	Selected	Not selected	Selected	Not selected	No
65	Selected	Not selected	Not selected	Not selected	Not selected	Not at all	Permanently	Permanently	3 months	Not selected	Not selected	Not selected	Not selected	Selected	Selected	Selected	Not selected	Selected	Not selected	No
66	Selected	Not selected	Not selected	Not selected	Not selected	12 months	3 months	Permanently	1 week	Not selected	Selected	Not selected	Selected	Not selected	Selected	Selected	Not selected	Selected	Not selected	No
67	Selected	Not selected	Not selected	Not selected	Not selected	3 months	3 months	3 months	Not at all	Not selected	Selected	Not selected	Not selected	Not selected	Not selected	Selected	Not selected	Not selected	Not selected	No
68	Selected	Not selected	Selected	Not selected	Not selected	1 week	12 months	3 months	1 week	Not selected	Not selected	Selected	Not selected	Not selected	Not selected	Not selected	Selected	Selected	Not selected	Yes
69	Selected	Not selected	Not selected	Not selected	Not selected	Not at all	Not at all	12 months	Not at all	Not selected	Not selected	Selected	Selected	Not selected	Not selected	Not selected	Selected	Not selected	Not selected	No
70	Selected	Not selected	Selected	Not selected	Not selected	3 months	12 months	Permanently	1 week	Not selected	Selected	Not selected	Not selected	Not selected	Not selected	Selected	Not selected	Selected	Not selected	Yes
72	Not selected	Not selected	Selected	Not selected	Not selected	3 months	As long as anti-infective treatment is given	Permanently	Not at all	Selected	Selected	Selected	Not selected	Not selected	Not selected	Selected	Selected	Not selected	Not selected	Yes
74	Not selected	Not selected	Selected	Not selected	Not selected	3 months	3 months	Permanently	1 week	Not selected	Not selected	Selected	Not selected	Not selected	Not selected	Not selected	Selected	Not selected	Not selected	No
75	Not selected	Not selected	Selected	Not selected	Not selected	3 months	As long as anti-infective treatment is given	Permanently	Not at all	Selected	Not selected	Selected	Not selected	Not selected	Not selected	Selected	Selected	Not selected	Not selected	No
77	Not selected	Not selected	Selected	Not selected	Not selected	3 months	3 months	12 months	Not at all	Selected	Selected	Selected	Selected	Not selected	Selected	Selected	Selected	Not selected	Not selected	No
80	Selected	Not selected	Selected	Not selected	Not selected	Not at all	3 months	Permanently	3 months	Selected	Selected	Selected	Selected	Not selected	Selected	Selected	Not selected	Selected	Not selected	Yes
81	Selected	Not selected	Not selected	Not selected	Not selected	Not at all	As long as anti-infective treatment is given	Permanently	Not at all	Not selected	Selected	Not selected	Selected	Not selected	Not selected	Selected	Not selected	Selected	Not selected	No
82	Selected	Not selected	Not selected	Not selected	Not selected	12 months	12 months	Permanently	3 months	Not selected	Selected	Not selected	Selected	Not selected	Not selected	Selected	Selected	Selected	Not selected	No
83	Selected	Not selected	Not selected	Not selected	Not selected	3 months	3 months	Permanently	1 week	Selected	Selected	Selected	Selected	Not selected	Selected	Selected	Selected	Selected	Not selected	No
84	Not selected	Not selected	Selected	Not selected	Not selected	Not at all	3 months	Permanently	1 week	Not selected	Selected	Selected	Selected	Not selected	Not selected	Not selected	Not selected	Selected	Not selected	Yes
87	Not selected	Not selected	Selected	Not selected	Not selected	Not at all	3 months	12 months	3 months	Selected	Selected	Selected	Selected	Not selected	Selected	Selected	Selected	Selected	Not selected	Yes
88	Not selected	Not selected	Selected	Not selected	Not selected	12 months	3 months	12 months	1 week	Selected	Selected	Selected	Not selected	Not selected	Selected	Selected	Selected	Not selected	Not selected	No
89	Not selected	Not selected	Selected	Not selected	Not selected	1 week	Not at all	Permanently	1 week	Not selected	Not selected	Selected	Not selected	Not selected	Not selected	Not selected	Selected	Not selected	Not selected	Yes
90	Not selected	Not selected	Selected	Not selected	Not selected	Permanently	As long as anti-infective treatment is given	Permanently	3 months	Not selected	Selected	Not selected	Not selected	Not selected	Not selected	Selected	Not selected	Not selected	Not selected	No
91	Selected	Not selected	Not selected	Not selected	Not selected	1 week	3 months	Permanently	3 months	Not selected	Not selected	Not selected	Not selected	Selected	Not selected	Not selected	Not selected	Not selected	Selected	Yes
92	Not selected	Not selected	Selected	Not selected	Not selected	3 months	3 months	Permanently	3 months	Not selected	Not selected	Not selected	Selected	Not selected	Selected	Selected	Selected	Not selected	Not selected	No
94	Not selected	Not selected	Selected	Not selected	Not selected	Not at all	3 months	Permanently	1 week	Selected	Selected	Selected	Not selected	Not selected	Not selected	Not selected	Not selected	Not selected	Selected	No
95	Selected	Not selected	Selected	Not selected	Not selected	1 week	As long as anti-infective treatment is given	Permanently	Not at all	Selected	Selected	Not selected	Selected	Not selected	Selected	Selected	Not selected	Selected	Not selected	Yes
96	Selected	Not selected	Not selected	Not selected	Not selected	3 months	3 months	Permanently	Not at all	Not selected	Not selected	Not selected	Not selected	Selected	Not selected	Not selected	Not selected	Not selected	Selected	No
97	Selected	Not selected	Selected	Not selected	Not selected	3 months	3 months	Permanently	3 months	Not selected	Selected	Selected	Not selected	Not selected	Selected	Selected	Selected	Selected	Not selected	Yes
98	Selected	Not selected	Not selected	Not selected	Not selected	Not at all	Not at all	12 months	Not at all	Selected	Selected	Not selected	Selected	Not selected	Not selected	Not selected	Selected	Not selected	Not selected	No
99	Selected	Not selected	Not selected	Not selected	Not selected	3 months	3 months	Permanently	3 months	Not selected	Selected	Selected	Not selected	Not selected	Not selected	Selected	Selected	Selected	Not selected	No
100	Selected	Not selected	Not selected	Not selected	Not selected	3 months	12 months	12 months	3 months	Not selected	Not selected	Not selected	Not selected	Selected	Not selected	Selected	Not selected	Selected	Not selected	Yes
101	Selected	Not selected	Selected	Not selected	Not selected	3 months	3 months	Permanently	3 months	Selected	Selected	Selected	Selected	Not selected	Selected	Selected	Selected	Selected	Not selected	No
102	Selected	Not selected	Not selected	Not selected	Not selected	3 months	3 months	12 months	3 months	Not selected	Selected	Selected	Not selected	Not selected	Not selected	Selected	Selected	Not selected	Not selected	No
104	Selected	Not selected	Not selected	Not selected	Not selected	3 months	3 months	Permanently	3 months	Not selected	Not selected	Not selected	Not selected	Selected	Not selected	Not selected	Not selected	Not selected	Selected	Yes
105	Selected	Not selected	Not selected	Not selected	Not selected	3 months	As long as anti-infective treatment is given	3 months	Not at all	Not selected	Selected	Not selected	Selected	Not selected	Selected	Not selected	Selected	Not selected	Not selected	No
106	Selected	Not selected	Not selected	Not selected	Not selected	3 months	3 months	Permanently	3 months	Not selected	Not selected	Not selected	Not selected	Selected	Selected	Selected	Not selected	Selected	Not selected	No
107	Selected	Not selected	Not selected	Not selected	Not selected	1 week	3 months	Permanently	1 week	Selected	Selected	Not selected	Not selected	Not selected	Not selected	Selected	Not selected	Not selected	Not selected	No
109	Selected	Not selected	Not selected	Not selected	Not selected	3 months	3 months	12 months	Not at all	Selected	Selected	Selected	Not selected	Not selected	Not selected	Selected	Selected	Not selected	Not selected	Yes
110	Selected	Not selected	Not selected	Not selected	Not selected	3 months	3 months	Permanently	3 months	Selected	Selected	Not selected	Selected	Not selected	Not selected	Selected	Not selected	Selected	Not selected	No
111	Selected	Not selected	Not selected	Not selected	Not selected	Not at all	Permanently	Permanently	3 months	Not selected	Not selected	Not selected	Not selected	Selected	Not selected	Not selected	Not selected	Selected	Not selected	No
112	Selected	Not selected	Not selected	Not selected	Not selected	Not at all	As long as anti-infective treatment is given	12 months	Not at all	Selected	Selected	Selected	Selected	Not selected	Not selected	Selected	Selected	Not selected	Not selected	No
113	Selected	Not selected	Not selected	Not selected	Not selected	Not at all	As long as anti-infective treatment is given	Permanently	Not at all	Not selected	Selected	Not selected	Selected	Not selected	Selected	Not selected	Selected	Not selected	Not selected	No
114	Selected	Not selected	Not selected	Not selected	Not selected	3 months	12 months	Permanently	3 months	Selected	Selected	Not selected	Selected	Not selected	Selected	Selected	Not selected	Selected	Not selected	Yes
115	Selected	Not selected	Not selected	Not selected	Not selected	3 months	12 months	12 months	3 months	Selected	Selected	Selected	Selected	Not selected	Selected	Selected	Selected	Selected	Not selected	No
116	Not selected	Not selected	Selected	Not selected	Not selected	3 months	3 months	12 months	3 months	Selected	Selected	Selected	Selected	Not selected	Selected	Selected	Selected	Selected	Not selected	No
117	Selected	Not selected	Not selected	Not selected	Not selected	Not at all	Not at all	Permanently	Not at all	Not selected	Not selected	Not selected	Not selected	Selected	Not selected	Not selected	Selected	Not selected	Not selected	Yes
118	Selected	Not selected	Selected	Not selected	Not selected	1 week	Permanently	Permanently	12 months	Selected	Not selected	Not selected	Not selected	Not selected	Selected	Selected	Not selected	Selected	Not selected	No
119	Selected	Not selected	Not selected	Not selected	Not selected	3 months	12 months	Permanently	3 months	Not selected	Not selected	Not selected	Not selected	Selected	Not selected	Not selected	Not selected	Not selected	Selected	Yes
120	Selected	Not selected	Not selected	Not selected	Not selected	3 months	3 months	Permanently	3 months	Not selected	Not selected	Selected	Not selected	Not selected	Not selected	Selected	Selected	Not selected	Not selected	Yes
122	Selected	Not selected	Not selected	Not selected	Not selected	Not at all	Not at all	12 months	Not at all	Selected	Selected	Not selected	Selected	Not selected	Selected	Selected	Selected	Selected	Not selected	No
123	Selected	Not selected	Not selected	Not selected	Not selected	3 months	3 months	3 months	3 months	Not selected	Selected	Not selected	Not selected	Not selected	Not selected	Selected	Not selected	Not selected	Not selected	No
127	Selected	Not selected	Not selected	Not selected	Not selected	Permanently	12 months	Permanently	3 months	Selected	Selected	Selected	Selected	Not selected	Selected	Selected	Selected	Selected	Not selected	No
129	Selected	Not selected	Not selected	Not selected	Not selected	Not at all	Permanently	Permanently	12 months	Selected	Selected	Selected	Selected	Not selected	Selected	Selected	Selected	Selected	Not selected	No
130	Selected	Not selected	Not selected	Not selected	Not selected	1 week	As long as anti-infective treatment is given	3 months	1 week	Selected	Selected	Selected	Not selected	Not selected	Selected	Selected	Selected	Not selected	Not selected	Yes
132	Selected	Not selected	Not selected	Not selected	Not selected	Not at all	Not at all	Permanently	Not at all	Not selected	Not selected	Not selected	Not selected	Selected	Not selected	Not selected	Not selected	Not selected	Selected	Yes
134	Selected	Not selected	Not selected	Not selected	Not selected	3 months	3 months	12 months	12 months	Not selected	Not selected	Selected	Selected	Not selected	Selected	Selected	Selected	Selected	Not selected	No
135	Selected	Not selected	Not selected	Not selected	Not selected	3 months	3 months	12 months	1 week	Selected	Selected	Selected	Selected	Not selected	Selected	Selected	Selected	Selected	Not selected	No
136	Selected	Not selected	Not selected	Not selected	Not selected	3 months	3 months	3 months	1 week	Selected	Selected	Selected	Selected	Not selected	Not selected	Selected	Not selected	Selected	Not selected	Yes
138	Selected	Not selected	Not selected	Not selected	Not selected	1 week	3 months	Permanently	1 week	Not selected	Not selected	Selected	Not selected	Not selected	Selected	Selected	Selected	Selected	Not selected	No
140	Selected	Not selected	Not selected	Not selected	Not selected	3 months	3 months	Permanently	Not at all	Selected	Selected	Selected	Not selected	Not selected	Not selected	Not selected	Not selected	Selected	Not selected	No
142	Selected	Not selected	Not selected	Not selected	Not selected	12 months	3 months	Permanently	12 months	Not selected	Not selected	Selected	Not selected	Not selected	Selected	Not selected	Not selected	Not selected	Not selected	No
144	Selected	Not selected	Not selected	Not selected	Not selected	Not at all	12 months	Permanently	3 months	Not selected	Selected	Not selected	Selected	Not selected	Not selected	Selected	Not selected	Not selected	Not selected	Yes
145	Selected	Not selected	Not selected	Not selected	Not selected	3 months	As long as anti-infective treatment is given	12 months	Not at all	Not selected	Selected	Selected	Selected	Not selected	Not selected	Selected	Selected	Selected	Not selected	No
148	Selected	Not selected	Not selected	Not selected	Not selected	Not at all	As long as anti-infective treatment is given	12 months	1 week	Selected	Selected	Selected	Selected	Not selected	Not selected	Not selected	Selected	Not selected	Not selected	No
149	Selected	Not selected	Not selected	Not selected	Not selected	3 months	12 months	Permanently	3 months	Not selected	Selected	Not selected	Selected	Not selected	Not selected	Selected	Not selected	Not selected	Not selected	Yes
150	Selected	Not selected	Not selected	Not selected	Not selected	3 months	As long as anti-infective treatment is given	12 months	3 months	Not selected	Selected	Selected	Not selected	Not selected	Selected	Not selected	Not selected	Selected	Not selected	No
151	Not selected	Not selected	Selected	Not selected	Not selected	1 week	As long as anti-infective treatment is given	Permanently	1 week	Not selected	Selected	Selected	Selected	Not selected	Selected	Selected	Selected	Not selected	Not selected	No
152	Selected	Not selected	Not selected	Not selected	Not selected	3 months	3 months	Permanently	3 months	Not selected	Not selected	Not selected	Not selected	Selected	Not selected	Not selected	Not selected	Not selected	Selected	No
153	Selected	Not selected	Not selected	Not selected	Not selected	Permanently	12 months	Permanently	3 months	Not selected	Not selected	Not selected	Not selected	Selected	Not selected	Not selected	Not selected	Not selected	Selected	No
154	Selected	Not selected	Selected	Not selected	Not selected	3 months	Not at all	3 months	Not at all	Selected	Selected	Selected	Selected	Not selected	Selected	Not selected	Selected	Not selected	Not selected	No
155	Selected	Not selected	Selected	Not selected	Not selected	3 months	3 months	Permanently	3 months	Not selected	Not selected	Not selected	Not selected	Selected	Not selected	Not selected	Not selected	Not selected	Selected	Yes
156	Selected	Not selected	Selected	Not selected	Not selected	3 months	Permanently	Permanently	3 months	Not selected	Not selected	Not selected	Not selected	Selected	Selected	Selected	Selected	Not selected	Not selected	Yes
157	Selected	Not selected	Not selected	Not selected	Not selected	1 week	3 months	Permanently	3 months	Not selected	Not selected	Not selected	Not selected	Selected	Selected	Selected	Not selected	Selected	Not selected	Yes
158	Selected	Not selected	Not selected	Not selected	Not selected	3 months	12 months	Permanently	1 week	Not selected	Selected	Not selected	Selected	Not selected	Selected	Selected	Selected	Selected	Not selected	Yes
159	Selected	Not selected	Not selected	Not selected	Not selected	3 months	Not at all	Permanently	Not at all	Not selected	Not selected	Not selected	Not selected	Selected	Not selected	Not selected	Not selected	Not selected	Selected	Yes
160	Selected	Not selected	Not selected	Not selected	Not selected	Not at all	3 months	3 months	Not at all	Not selected	Not selected	Selected	Not selected	Not selected	Not selected	Selected	Selected	Not selected	Not selected	No
Additional File 2 to Herzig-Nichtweiß et al., 2023. Individual responses from the anonymous PROSE online survey.
